# Supplementary material for: Fluoroquinolones Suppress TGF-β and PMA-Induced MMP-9 Production in Cancer Cells: Implications in Repurposing Quinolone Antibiotics for Cancer Treatment
Source: Int J Mol Sci. 2021 Oct 27;22(21):11602. doi: 10.3390/ijms222111602 (PMC8584204; doi:10.3390/ijms222111602)
Supplement: Supplementary file 1 [file ijms-22-11602-s001.zip]

Archive with 1 entries (1 files):
- ijms-1413252-supplementary.pdf
